# Supplementary material for: Identification and validation of diagnostic genes associated with neutrophil extracellular traps of type 2 diabetes mellitus
Source: Front Genet. 2024 Sep 4;15:1373807. doi: 10.3389/fgene.2024.1373807 (PMC11408200; doi:10.3389/fgene.2024.1373807)
Supplement: Supplementary file 1 [file Table2.XLSX]

## Sheet: Sheet1
Primer	Sequence
FGF1 F	CTCACACATTTGCCCCAAGAC
FGF1 R	TCTCTCCACACTCGCTCAGT
CACNA1C F	TATGGGGCCCTCCTGTTCTC
CACNA1C R	GTGATGGAGATGCGGGAGTT
AGER F	TGAGACAGGGCTCTTCACACT
AGER R	AGGTCAGGGTTACGGTTCCA
NRCAM F	CCTACCCCAATTATTTACTGGGC
NRCAM R	GAGCCGCTTTAACTCTAACAGAA
ITIH3 F	GGTGGCCCTGTCTCATCTTG
ITIH3 R	GTTTCCCAAGCAGCCGAAAG
IC-GAPDH F	CGAAGGTGGAGTCAACGGATTT
IC-GAPDH R	ATGGGTGGAATCATATTGGAAC
