# Supplementary material for: Identification and validation of diagnostic genes associated with neutrophil extracellular traps of type 2 diabetes mellitus
Source: Front Genet. 2024 Sep 4;15:1373807. doi: 10.3389/fgene.2024.1373807 (PMC11408200; doi:10.3389/fgene.2024.1373807)
Supplement: Supplementary file 6 [file Table1.XLSX]

## Sheet: Sheet1
candidate genes
PPARG
ACSS2
CFI
ITIH3
FGF1
PAX6
STMN2
FOXG1
MOB1B
FGF4
TEAD1
AMOTL2
PLP1
C7
EPCAM
BDNF
AGR2
S100A14
NRCAM
NGFR
AGER
SIRT3
CACNA1C
